# Supplementary material for: Nomenclatural novelties and notes in Penstemon (Plantaginaceae)
Source: PhytoKeys. 2017 Apr 25;(80):33–9. doi: 10.3897/phytokeys.80.12962 (PMC5543604; doi:10.3897/phytokeys.80.12962)
Supplement: XML Treatment for Penstemon crandallii var. procumbens [file phytokeys.80.12962-treatment2.xml]

<!DOCTYPE tp:taxon-treatment
  PUBLIC "-//TaxonX//DTD Taxonomic Treatment Publishing DTD v0 20100105//EN" "tax-treatment-NSO.dtd">
<tp:taxon-treatment xmlns:tp="http://www.plazi.org/taxpub"><tp:treatment-meta><kwd-group><label>Taxon classification</label><kwd><named-content xmlns:xlink="http://www.w3.org/1999/xlink" content-type="kingdom">Plantae</named-content></kwd><kwd><named-content xmlns:xlink="http://www.w3.org/1999/xlink" content-type="order">Lamiales</named-content></kwd><kwd><named-content xmlns:xlink="http://www.w3.org/1999/xlink" content-type="family">Plantaginaceae</named-content></kwd></kwd-group><mixed-citation publication-type="journal"><person-group><name><surname>Freeman</surname><given-names>Craig C.</given-names></name></person-group><article-title>Nomenclatural novelties and notes in <italic><tp:taxon-name><tp:taxon-name-part taxon-name-part-type="genus" reg="Penstemon">Penstemon</tp:taxon-name-part></tp:taxon-name></italic> (<tp:taxon-name><tp:taxon-name-part taxon-name-part-type="family">Plantaginaceae</tp:taxon-name-part></tp:taxon-name>)</article-title><source>PhytoKeys</source><day>25</day><month>4</month><year>2017</year><volume>2017</volume><issue>80</issue><fpage>33</fpage><lpage>39</lpage><pub-id pub-id-type="doi">10.3897/phytokeys.80.12962</pub-id></mixed-citation></tp:treatment-meta><tp:nomenclature><tp:taxon-name>
            <tp:taxon-name-part taxon-name-part-type="genus" reg="Penstemon">Penstemon</tp:taxon-name-part>
            <tp:taxon-name-part taxon-name-part-type="species" reg="crandallii">crandallii</tp:taxon-name-part>
            <tp:taxon-name-part taxon-name-part-type="infraspecific-rank">var.</tp:taxon-name-part>
            <tp:taxon-name-part taxon-name-part-type="variety" reg="procumbens">procumbens</tp:taxon-name-part>
            <object-id xmlns:xlink="http://www.w3.org/1999/xlink" content-type="ipni" xlink:type="simple">urn:lsid:ipni.org:names:77162264-1</object-id>
          </tp:taxon-name><tp:taxon-authority>(Greene) C.C.Freeman</tp:taxon-authority><tp:taxon-status xmlns:xlink="http://www.w3.org/1999/xlink" xlink:type="simple">stat. nov.</tp:taxon-status></tp:nomenclature><tp:treatment-sec sec-type="Basionym" id="SECID0EIGAC"><title>Basionym.</title><p>
            <italic><tp:taxon-name><tp:taxon-name-part taxon-name-part-type="genus" reg="Penstemon">Penstemon</tp:taxon-name-part> <tp:taxon-name-part taxon-name-part-type="species" reg="procumbens">procumbens</tp:taxon-name-part></tp:taxon-name></italic> Greene, Pl. Baker. 3: 23–24. 1901; <tp:taxon-name><tp:taxon-name-part taxon-name-part-type="genus" reg="Penstemon">Penstemon</tp:taxon-name-part> <tp:taxon-name-part taxon-name-part-type="species" reg="crandallii">crandallii</tp:taxon-name-part> <tp:taxon-name-part taxon-name-part-type="infraspecific-rank">subsp.</tp:taxon-name-part> <tp:taxon-name-part taxon-name-part-type="subspecies" reg="procumbens">procumbens</tp:taxon-name-part></tp:taxon-name> (Greene) D.D. Keck.</p></tp:treatment-sec><tp:treatment-sec sec-type="material" id="SECID0EKHAC"><title>Type.</title><p>USA. COLORADO: Keblar Pass, in large mats on bare banks, 7 Aug 1901, C.F. Baker 733 (holotype: NDG, NDG45968 [JSTOR image]; isotypes: ARIZ, ARIZ-BOT-0005070 [JSTOR image], CAS, CAS0006571 [CAS website image], GH, GH00091383 [GH website image], JE, JE00002724 [JE website image], K, <!--PageBreak-->K000979692 [K website image], MO, MO-2217162 [MO website image], NY, NY00130478 [NY website image], RM, RM0004309 [JSTOR image], RM0004310 [JSTOR image], RSA, RSA0006207 [JSTOR image]), US, US00122356, [US website image], US011177691 [US website image]; probable isotypes: PH, PH00018550 [JSTOR image], RSA, RSA0006208 [JSTOR image]).</p><p>Label data on PH00018550 indicate the specimen was collected by Baker in 1900. Francis W. Pennell annotated the specimen as a probable isotype of Baker 733; David D. Keck annotated it as an isotype.</p></tp:treatment-sec></tp:taxon-treatment>
