# Supplementary material for: Nomenclatural novelties and notes in Penstemon (Plantaginaceae)
Source: PhytoKeys. 2017 Apr 25;(80):33–9. doi: 10.3897/phytokeys.80.12962 (PMC5543604; doi:10.3897/phytokeys.80.12962)
Supplement: XML Treatment for Penstemon linarioides var. coloradoensis [file phytokeys.80.12962-treatment5.xml]

<!DOCTYPE tp:taxon-treatment
  PUBLIC "-//TaxonX//DTD Taxonomic Treatment Publishing DTD v0 20100105//EN" "tax-treatment-NSO.dtd">
<tp:taxon-treatment xmlns:tp="http://www.plazi.org/taxpub"><tp:treatment-meta><kwd-group><label>Taxon classification</label><kwd><named-content xmlns:xlink="http://www.w3.org/1999/xlink" content-type="kingdom">Plantae</named-content></kwd><kwd><named-content xmlns:xlink="http://www.w3.org/1999/xlink" content-type="order">Lamiales</named-content></kwd><kwd><named-content xmlns:xlink="http://www.w3.org/1999/xlink" content-type="family">Plantaginaceae</named-content></kwd></kwd-group><mixed-citation publication-type="journal"><person-group><name><surname>Freeman</surname><given-names>Craig C.</given-names></name></person-group><article-title>Nomenclatural novelties and notes in <italic><tp:taxon-name><tp:taxon-name-part taxon-name-part-type="genus" reg="Penstemon">Penstemon</tp:taxon-name-part></tp:taxon-name></italic> (<tp:taxon-name><tp:taxon-name-part taxon-name-part-type="family">Plantaginaceae</tp:taxon-name-part></tp:taxon-name>)</article-title><source>PhytoKeys</source><day>25</day><month>4</month><year>2017</year><volume>2017</volume><issue>80</issue><fpage>33</fpage><lpage>39</lpage><pub-id pub-id-type="doi">10.3897/phytokeys.80.12962</pub-id></mixed-citation></tp:treatment-meta><tp:nomenclature><tp:taxon-name>
            <tp:taxon-name-part taxon-name-part-type="genus" reg="Penstemon">Penstemon</tp:taxon-name-part>
            <tp:taxon-name-part taxon-name-part-type="species" reg="linarioides">linarioides</tp:taxon-name-part>
            <tp:taxon-name-part taxon-name-part-type="infraspecific-rank">var.</tp:taxon-name-part>
            <tp:taxon-name-part taxon-name-part-type="variety" reg="coloradoensis">coloradoensis</tp:taxon-name-part>
            <object-id xmlns:xlink="http://www.w3.org/1999/xlink" content-type="ipni" xlink:type="simple">urn:lsid:ipni.org:names:77162267-1</object-id>
          </tp:taxon-name><tp:taxon-authority>(A.Nelson) C.C.Freeman</tp:taxon-authority><tp:taxon-status xmlns:xlink="http://www.w3.org/1999/xlink" xlink:type="simple">stat. nov.</tp:taxon-status></tp:nomenclature><tp:treatment-sec sec-type="Basionym" id="SECID0E4NAC"><title>Basionym.</title><p>
            <italic><tp:taxon-name><tp:taxon-name-part taxon-name-part-type="genus" reg="Penstemon">Penstemon</tp:taxon-name-part> <tp:taxon-name-part taxon-name-part-type="species" reg="coloradoensis">coloradoensis</tp:taxon-name-part></tp:taxon-name></italic> A. Nelson, Bull. Torrey Bot. Club 26: 355. 1899; <tp:taxon-name><tp:taxon-name-part taxon-name-part-type="genus" reg="Penstemon">Penstemon</tp:taxon-name-part> <tp:taxon-name-part taxon-name-part-type="species" reg="linarioides">linarioides</tp:taxon-name-part> <tp:taxon-name-part taxon-name-part-type="infraspecific-rank">subsp.</tp:taxon-name-part> <tp:taxon-name-part taxon-name-part-type="subspecies" reg="coloradoensis">coloradoensis</tp:taxon-name-part></tp:taxon-name> (A. Nelson) D.D. Keck.</p></tp:treatment-sec><tp:treatment-sec sec-type="material" id="SECID0E6OAC"><title>Type.</title><p>USA. COLORADO: Mancos, common on sage plains and foothills throughout the La Platas, 23 Jun 1898, C.F. Baker, F.S. Earle, and S.M. Tracy 70 (lectotype: RM, RM0004187 [JSTOR image]; isolectotypes: CAS, CAS0006620 [CAS website image], F, F0072589F [JSTOR image], GH, GH00091215 [GH website image], K, K000979702 [K website image], KSC , MICH, MICH1108038 [MICH website image], MO, MO-100230852 , NDG, NDG45904 [JSTOR image], NEB, NEB-v-0000619 [JSTOR image], NY, NY00091049 [NY website image], OS, OS0000264 [JSTOR image], RM, RM0004188 [JSTOR image], RSA, RSA0006119 [JSTOR image], RSA0006120 [JSTOR image], US, US00122246 [US website image]; probable isolectotype: NDG, NDG45695 [JSTOR image]).</p><!--PageBreak--><p>In describing <italic><tp:taxon-name><tp:taxon-name-part taxon-name-part-type="genus" reg="Penstemon">Penstemon</tp:taxon-name-part> <tp:taxon-name-part taxon-name-part-type="species" reg="coloradoensis">coloradoensis</tp:taxon-name-part></tp:taxon-name></italic>, <xref ref-type="bibr" rid="B4">Nelson (1899)</xref> stated “<italic>I have before me specimens from two collections made near Mancos, Colo., by Messrs. Baker, Earle, and Tracy, 1898 and distributed as P. <tp:taxon-name><tp:taxon-name-part taxon-name-part-type="species" reg="caespitosus">caespitosus</tp:taxon-name-part></tp:taxon-name> Nutt. Also from two collections by Professor Crandall, from Hotchkiss, Colo., 1892, and from Durango, 1898, both distributed as P. <tp:taxon-name><tp:taxon-name-part taxon-name-part-type="species" reg="linarioides">linarioides</tp:taxon-name-part></tp:taxon-name> Sileri Gray.</italic>” <xref ref-type="bibr" rid="B4">Nelson (1899)</xref> did not designate a holotype; the collections he cited are syntypes. <xref ref-type="bibr" rid="B3">Keck (1937)</xref> designated C.F. Baker, F.S. Earle, and S.M. Tracy 70 (RM) as the lectotype, of which there currently are two sheets, suggesting a second-step lectotypification might be necessary. Accession labels on the two sheets indicate they were received from the herbaria of F.S. Earle in 1899 (RM0004187; accession number 13703) and George E. Osterhout in 1938 (RM0004188; accession number 165282), subsequent to Keck’s lectotype designation. RM0004187 bears annotations by A. Nelson (<italic><tp:taxon-name><tp:taxon-name-part taxon-name-part-type="genus" reg="Penstemon">Penstemon</tp:taxon-name-part> <tp:taxon-name-part taxon-name-part-type="species" reg="coloradoensis">coloradoensis</tp:taxon-name-part></tp:taxon-name></italic> A. N. n. sp., without date), F.W. Pennell (<italic><tp:taxon-name><tp:taxon-name-part taxon-name-part-type="genus" reg="Penstemon">P.</tp:taxon-name-part> <tp:taxon-name-part taxon-name-part-type="species" reg="coloradoensis">coloradoensis</tp:taxon-name-part></tp:taxon-name></italic>, type, 1916), and D.D. Keck (<tp:taxon-name><tp:taxon-name-part taxon-name-part-type="genus" reg="Penstemon">P.</tp:taxon-name-part> <tp:taxon-name-part taxon-name-part-type="species" reg="linarioides">linarioides</tp:taxon-name-part> <tp:taxon-name-part taxon-name-part-type="authority">A. Gray</tp:taxon-name-part> <tp:taxon-name-part taxon-name-part-type="infraspecific-rank">subsp.</tp:taxon-name-part> <tp:taxon-name-part taxon-name-part-type="subspecies" reg="coloradoensis">coloradoensis</tp:taxon-name-part></tp:taxon-name> (A. Nelson) D.D. Keck, type, 1936). RM0004188, the later accession, was not annotated by Nelson, Pennell, or Keck. Whether Nelson had another sheet at RM that was lost, destroyed, or sent elsewhere, or had access to a sheet from some other herbarium, is not known. Of the two sheets currently at RM, only RM0004187 appears to have been there when Nelson described <italic><tp:taxon-name><tp:taxon-name-part taxon-name-part-type="genus" reg="Penstemon">P.</tp:taxon-name-part> <tp:taxon-name-part taxon-name-part-type="species" reg="coloradoensis">coloradoensis</tp:taxon-name-part></tp:taxon-name></italic> and later seen by Keck when he lectotypified the name. RM0004187 is taken as the lectotype, RM004188 is taken as an isolectotype, and no second-step lectotypification is needed. As an aside, the sheet at KSC is <tp:taxon-name><tp:taxon-name-part taxon-name-part-type="genus" reg="Penstemon">P.</tp:taxon-name-part> <tp:taxon-name-part taxon-name-part-type="species" reg="crandallii">crandallii</tp:taxon-name-part> <tp:taxon-name-part taxon-name-part-type="authority">A. Nelson</tp:taxon-name-part> <tp:taxon-name-part taxon-name-part-type="infraspecific-rank">var.</tp:taxon-name-part> <tp:taxon-name-part taxon-name-part-type="variety" reg="crandallii">crandallii</tp:taxon-name-part></tp:taxon-name>.</p></tp:treatment-sec><ref-list><ref id="B4"><mixed-citation xmlns:xlink="http://www.w3.org/1999/xlink" xlink:type="simple">
          <person-group><name name-style="western"><surname>Nelson</surname><given-names>A</given-names></name></person-group> (<year>1899</year>) <article-title>New plants from Wyoming.—IX. Bull. Torrey Bot.</article-title> <source>Club</source> <volume>26</volume>: <fpage>350</fpage>–<lpage>358</lpage>. <ext-link xlink:type="simple" ext-link-type="doi" xlink:href="10.2307/2478041">https://doi.org/10.2307/2478041</ext-link></mixed-citation></ref><ref id="B3"><mixed-citation xmlns:xlink="http://www.w3.org/1999/xlink" xlink:type="simple">
          <person-group><name name-style="western"><surname>Keck</surname><given-names>DD</given-names></name></person-group> (<year>1937</year>) <article-title>Studies in <tp:taxon-name><tp:taxon-name-part taxon-name-part-type="genus">Penstemon</tp:taxon-name-part></tp:taxon-name> IV. The section <tp:taxon-name><tp:taxon-name-part taxon-name-part-type="genus">Ericopsis</tp:taxon-name-part></tp:taxon-name>. Bull. Torrey Bot.</article-title> <source>Club</source> <volume>64</volume>: <fpage>357</fpage>–<lpage>381</lpage>. <ext-link xlink:type="simple" ext-link-type="doi" xlink:href="10.2307/2481121">https://doi.org/10.2307/2481121</ext-link></mixed-citation></ref></ref-list></tp:taxon-treatment>
