# Supplementary material for: Nomenclatural novelties and notes in Penstemon (Plantaginaceae)
Source: PhytoKeys. 2017 Apr 25;(80):33–9. doi: 10.3897/phytokeys.80.12962 (PMC5543604; doi:10.3897/phytokeys.80.12962)
Supplement: XML Treatment for Penstemon miniatus var. apateticus [file phytokeys.80.12962-treatment6.xml]

<!DOCTYPE tp:taxon-treatment
  PUBLIC "-//TaxonX//DTD Taxonomic Treatment Publishing DTD v0 20100105//EN" "tax-treatment-NSO.dtd">
<tp:taxon-treatment xmlns:tp="http://www.plazi.org/taxpub"><tp:treatment-meta><kwd-group><label>Taxon classification</label><kwd><named-content xmlns:xlink="http://www.w3.org/1999/xlink" content-type="kingdom">Plantae</named-content></kwd><kwd><named-content xmlns:xlink="http://www.w3.org/1999/xlink" content-type="order">Lamiales</named-content></kwd><kwd><named-content xmlns:xlink="http://www.w3.org/1999/xlink" content-type="family">Plantaginaceae</named-content></kwd></kwd-group><mixed-citation publication-type="journal"><person-group><name><surname>Freeman</surname><given-names>Craig C.</given-names></name></person-group><article-title>Nomenclatural novelties and notes in <italic><tp:taxon-name><tp:taxon-name-part taxon-name-part-type="genus" reg="Penstemon">Penstemon</tp:taxon-name-part></tp:taxon-name></italic> (<tp:taxon-name><tp:taxon-name-part taxon-name-part-type="family">Plantaginaceae</tp:taxon-name-part></tp:taxon-name>)</article-title><source>PhytoKeys</source><day>25</day><month>4</month><year>2017</year><volume>2017</volume><issue>80</issue><fpage>33</fpage><lpage>39</lpage><pub-id pub-id-type="doi">10.3897/phytokeys.80.12962</pub-id></mixed-citation></tp:treatment-meta><tp:nomenclature><tp:taxon-name>
            <tp:taxon-name-part taxon-name-part-type="genus" reg="Penstemon">Penstemon</tp:taxon-name-part>
            <tp:taxon-name-part taxon-name-part-type="species" reg="miniatus">miniatus</tp:taxon-name-part>
            <tp:taxon-name-part taxon-name-part-type="infraspecific-rank">var.</tp:taxon-name-part>
            <tp:taxon-name-part taxon-name-part-type="variety" reg="apateticus">apateticus</tp:taxon-name-part>
            <object-id xmlns:xlink="http://www.w3.org/1999/xlink" content-type="ipni" xlink:type="simple">urn:lsid:ipni.org:names:77162268-1</object-id>
          </tp:taxon-name><tp:taxon-authority>(Straw) C.C.Freeman</tp:taxon-authority><tp:taxon-status xmlns:xlink="http://www.w3.org/1999/xlink" xlink:type="simple">stat. nov.</tp:taxon-status></tp:nomenclature><tp:treatment-sec sec-type="Basionym" id="SECID0EMEAE"><title>Basionym.</title><p>
            <italic><tp:taxon-name><tp:taxon-name-part taxon-name-part-type="genus" reg="Penstemon">Penstemon</tp:taxon-name-part> <tp:taxon-name-part taxon-name-part-type="species" reg="apateticus">apateticus</tp:taxon-name-part></tp:taxon-name></italic> Straw, Bol. Soc. Bot. México 24: 42–43. 1959; <tp:taxon-name><tp:taxon-name-part taxon-name-part-type="genus" reg="Penstemon">Penstemon</tp:taxon-name-part> <tp:taxon-name-part taxon-name-part-type="species" reg="miniatus">miniatus</tp:taxon-name-part> <tp:taxon-name-part taxon-name-part-type="infraspecific-rank">subsp.</tp:taxon-name-part> <tp:taxon-name-part taxon-name-part-type="subspecies" reg="apateticus">apateticus</tp:taxon-name-part></tp:taxon-name> (Straw) Straw.</p><p>
            <bold>Type</bold>. MÉXICO. DISTRITO FEDERAL: Serrania de Ajusco, 10000 ft, Aug-Sep 1896, C.G. Pringle 6463 (holotype: CAS, CAS0003847 [JSTOR image]; isotypes: BR, BR0000008418234 [BR website image], CM, CM2018 [CM website image], F, F0072654F [F website image], GH, GH00091520 [GH website image], JE, JE00000356 [JE website image], MIN1001915 [MIN website image ; this specimen bears a second barcode, 189693, at the top of the sheet], MO, MO-155225 [MO website image], NDG, NDG45615 [JSTOR image], NY, NY00130560 [NY website image], PH, PH00020963 [JSTOR image], S, S10-20448 [S website image], US, US00122215 [US website image]).</p></tp:treatment-sec></tp:taxon-treatment>
