# Supplementary material for: Nomenclatural novelties and notes in Penstemon (Plantaginaceae)
Source: PhytoKeys. 2017 Apr 25;(80):33–9. doi: 10.3897/phytokeys.80.12962 (PMC5543604; doi:10.3897/phytokeys.80.12962)
Supplement: XML Treatment for Penstemon spectabilis var. subinteger [file phytokeys.80.12962-treatment9.xml]

<!DOCTYPE tp:taxon-treatment
  PUBLIC "-//TaxonX//DTD Taxonomic Treatment Publishing DTD v0 20100105//EN" "tax-treatment-NSO.dtd">
<tp:taxon-treatment xmlns:tp="http://www.plazi.org/taxpub"><tp:treatment-meta><kwd-group><label>Taxon classification</label><kwd><named-content xmlns:xlink="http://www.w3.org/1999/xlink" content-type="kingdom">Plantae</named-content></kwd><kwd><named-content xmlns:xlink="http://www.w3.org/1999/xlink" content-type="order">Lamiales</named-content></kwd><kwd><named-content xmlns:xlink="http://www.w3.org/1999/xlink" content-type="family">Plantaginaceae</named-content></kwd></kwd-group><mixed-citation publication-type="journal"><person-group><name><surname>Freeman</surname><given-names>Craig C.</given-names></name></person-group><article-title>Nomenclatural novelties and notes in <italic><tp:taxon-name><tp:taxon-name-part taxon-name-part-type="genus" reg="Penstemon">Penstemon</tp:taxon-name-part></tp:taxon-name></italic> (<tp:taxon-name><tp:taxon-name-part taxon-name-part-type="family">Plantaginaceae</tp:taxon-name-part></tp:taxon-name>)</article-title><source>PhytoKeys</source><day>25</day><month>4</month><year>2017</year><volume>2017</volume><issue>80</issue><fpage>33</fpage><lpage>39</lpage><pub-id pub-id-type="doi">10.3897/phytokeys.80.12962</pub-id></mixed-citation></tp:treatment-meta><tp:nomenclature><tp:taxon-name>
            <tp:taxon-name-part taxon-name-part-type="genus" reg="Penstemon">Penstemon</tp:taxon-name-part>
            <tp:taxon-name-part taxon-name-part-type="species" reg="spectabilis">spectabilis</tp:taxon-name-part>
            <tp:taxon-name-part taxon-name-part-type="infraspecific-rank">var.</tp:taxon-name-part>
            <tp:taxon-name-part taxon-name-part-type="variety" reg="subinteger">subinteger</tp:taxon-name-part>
            <object-id xmlns:xlink="http://www.w3.org/1999/xlink" content-type="ipni" xlink:type="simple">urn:lsid:ipni.org:names:77162271-1</object-id>
          </tp:taxon-name><tp:taxon-authority>C.C.Freeman</tp:taxon-authority><tp:taxon-status xmlns:xlink="http://www.w3.org/1999/xlink" xlink:type="simple">stat. nov.</tp:taxon-status></tp:nomenclature><tp:treatment-sec sec-type="Basionym" id="SECID0EJMAE"><title>Basionym.</title><p>
            <tp:taxon-name><tp:taxon-name-part taxon-name-part-type="genus" reg="Penstemon">Penstemon</tp:taxon-name-part> <tp:taxon-name-part taxon-name-part-type="species" reg="spectabilis">spectabilis</tp:taxon-name-part> <tp:taxon-name-part taxon-name-part-type="infraspecific-rank">subsp.</tp:taxon-name-part> <tp:taxon-name-part taxon-name-part-type="subspecies" reg="subinteger">subinteger</tp:taxon-name-part></tp:taxon-name> D.D. Keck, Amer. Midl. Naturalist 18: 817–818. 1937.</p></tp:treatment-sec><tp:treatment-sec sec-type="material" id="SECID0EANAE"><title>Type.</title><p>MÉXICO. BAJA CALIFORNIA: Santa Maria Plains, 15 mi S of Hamilton Ranch, plants 2-3 ft high, corolla bluish at lips, throat and tube with less blue than red, 8 Apr 1931, I.W. Wiggins 5207 (holotype: CAS, CAS003886 [CAS website image]; isotypes: CAS, CAS0003887 [CAS website image], F, F0072666F [F website image], GH, GH0091585 [GH website image], K, K000528837 [K website image], MICH, MICH1108051 [MICH website image], MO, MO-155229 [MO website image], NY, NY00130580 [NY website image], NY00130581 [NY website image], PH, PH00018576 [JSTOR image], RM, RM0004355 [RM website image], US, US00122381 [US website image]).</p></tp:treatment-sec></tp:taxon-treatment>
