# Supplementary material for: Nomenclatural novelties and notes in Penstemon (Plantaginaceae)
Source: PhytoKeys. 2017 Apr 25;(80):33–9. doi: 10.3897/phytokeys.80.12962 (PMC5543604; doi:10.3897/phytokeys.80.12962)
Supplement: XML Treatment for Penstemon xylus [file phytokeys.80.12962-treatment11.xml]

<!DOCTYPE tp:taxon-treatment
  PUBLIC "-//TaxonX//DTD Taxonomic Treatment Publishing DTD v0 20100105//EN" "tax-treatment-NSO.dtd">
<tp:taxon-treatment xmlns:tp="http://www.plazi.org/taxpub"><tp:treatment-meta><kwd-group><label>Taxon classification</label><kwd><named-content xmlns:xlink="http://www.w3.org/1999/xlink" content-type="kingdom">Plantae</named-content></kwd><kwd><named-content xmlns:xlink="http://www.w3.org/1999/xlink" content-type="order">Lamiales</named-content></kwd><kwd><named-content xmlns:xlink="http://www.w3.org/1999/xlink" content-type="family">Plantaginaceae</named-content></kwd></kwd-group><mixed-citation publication-type="journal"><person-group><name><surname>Freeman</surname><given-names>Craig C.</given-names></name></person-group><article-title>Nomenclatural novelties and notes in <italic><tp:taxon-name><tp:taxon-name-part taxon-name-part-type="genus" reg="Penstemon">Penstemon</tp:taxon-name-part></tp:taxon-name></italic> (<tp:taxon-name><tp:taxon-name-part taxon-name-part-type="family">Plantaginaceae</tp:taxon-name-part></tp:taxon-name>)</article-title><source>PhytoKeys</source><day>25</day><month>4</month><year>2017</year><volume>2017</volume><issue>80</issue><fpage>33</fpage><lpage>39</lpage><pub-id pub-id-type="doi">10.3897/phytokeys.80.12962</pub-id></mixed-citation></tp:treatment-meta><tp:nomenclature><tp:taxon-name>
            <tp:taxon-name-part taxon-name-part-type="genus" reg="Penstemon">Penstemon</tp:taxon-name-part>
            <tp:taxon-name-part taxon-name-part-type="species" reg="xylus">xylus</tp:taxon-name-part>
          </tp:taxon-name><tp:taxon-authority>A. Nelson, Bot. Gaz. 31–32. 1902.</tp:taxon-authority><tp:nomenclature-citation-list><tp:nomenclature-citation><tp:taxon-name>
                <tp:taxon-name-part taxon-name-part-type="genus" reg="Penstemon">Penstemon</tp:taxon-name-part> <tp:taxon-name-part taxon-name-part-type="species" reg="caespitosus">caespitosus</tp:taxon-name-part> <tp:taxon-name-part taxon-name-part-type="infraspecific-rank">var.</tp:taxon-name-part> <tp:taxon-name-part taxon-name-part-type="variety" reg="suffruticosus">suffruticosus</tp:taxon-name-part></tp:taxon-name><comment>A. Gray in A. Gray et al., Syn. Fl. N. Amer. 2: 270. 1878 (non <tp:taxon-name><tp:taxon-name-part taxon-name-part-type="genus" reg="Penstemon">Penstemon</tp:taxon-name-part> <tp:taxon-name-part taxon-name-part-type="species" reg="suffruticosus">suffruticosus</tp:taxon-name-part></tp:taxon-name> Douglas ex Benth.); <tp:taxon-name><tp:taxon-name-part taxon-name-part-type="genus" reg="Penstemon">Penstemon</tp:taxon-name-part> <tp:taxon-name-part taxon-name-part-type="species" reg="tusharensis">tusharensis</tp:taxon-name-part></tp:taxon-name> N.H. Holmgren, Brittonia 31: 106. 1979, nom. illeg.</comment></tp:nomenclature-citation></tp:nomenclature-citation-list></tp:nomenclature><tp:treatment-sec sec-type="material" id="SECID0E2RAE"><title>Type.</title><p>USA. Utah. Beaver, 1877, Palmer s.n. (holotype: GH, GH00091198 [GH website image)]; probable isotype: ISC, ISC-v-0000867 [JSTOR image].</p><p>The correct name for this taxon at the rank of species has been the source of confusion. With the earlier name <italic><tp:taxon-name><tp:taxon-name-part taxon-name-part-type="genus" reg="Penstemon">Penstemon</tp:taxon-name-part> <tp:taxon-name-part taxon-name-part-type="species" reg="suffruticosus">suffruticosus</tp:taxon-name-part></tp:taxon-name></italic> Douglas ex Benth. blocking transfer of A. Gray’s varietal epithet <italic><tp:taxon-name><tp:taxon-name-part taxon-name-part-type="species" reg="suffruticosus">suffruticosus</tp:taxon-name-part></tp:taxon-name></italic> at the rank of species, <xref ref-type="bibr" rid="B7">Rydberg (1901)</xref> published <italic><tp:taxon-name><tp:taxon-name-part taxon-name-part-type="genus" reg="Penstemon">P.</tp:taxon-name-part> <tp:taxon-name-part taxon-name-part-type="species" reg="suffrutescens">suffrutescens</tp:taxon-name-part></tp:taxon-name></italic> in an attempt to provide a substitute. However, in doing so, he flagged <italic><tp:taxon-name><tp:taxon-name-part taxon-name-part-type="genus" reg="Penstemon">P.</tp:taxon-name-part> <tp:taxon-name-part taxon-name-part-type="species" reg="suffrutescens">suffrutescens</tp:taxon-name-part></tp:taxon-name></italic> as a new species (sp. nov.). He also provided a brief diagnosis and cited a specimen (USA. Colorado. Ridgway, woods, altitude 7500 ft, 20 Jun 1895, F. Tweedy 170; holotype: NY, NY00130526 [NY website image]) different from that of Gray’s type for <tp:taxon-name><tp:taxon-name-part taxon-name-part-type="genus" reg="Penstemon">P.</tp:taxon-name-part> <tp:taxon-name-part taxon-name-part-type="species" reg="caespitosus">caespitosus</tp:taxon-name-part> <tp:taxon-name-part taxon-name-part-type="infraspecific-rank">var.</tp:taxon-name-part> <tp:taxon-name-part taxon-name-part-type="variety" reg="suffruticosus">suffruticosus</tp:taxon-name-part></tp:taxon-name>. Rydberg’s name must be considered a validly published species name—not an avowed substitute for Gray’s name. As noted by <xref ref-type="bibr" rid="B2">Holmgren (1979)</xref>, the specimen cited by Rydberg is referable to <italic><tp:taxon-name><tp:taxon-name-part taxon-name-part-type="genus" reg="Penstemon">P.</tp:taxon-name-part> <tp:taxon-name-part taxon-name-part-type="species" reg="crandallii">crandallii</tp:taxon-name-part></tp:taxon-name></italic>, where <italic><tp:taxon-name><tp:taxon-name-part taxon-name-part-type="genus" reg="Penstemon">P.</tp:taxon-name-part> <tp:taxon-name-part taxon-name-part-type="species" reg="suffrutescens">suffrutescens</tp:taxon-name-part></tp:taxon-name></italic> must be placed as a synonym.</p><p>
            <xref ref-type="bibr" rid="B5">Nelson (1902)</xref> published <italic><tp:taxon-name><tp:taxon-name-part taxon-name-part-type="genus" reg="Penstemon">Penstemon</tp:taxon-name-part> <tp:taxon-name-part taxon-name-part-type="species" reg="xylus">xylus</tp:taxon-name-part></tp:taxon-name></italic> and clearly stated it was a new name (nom. nov.) for Gray’s <tp:taxon-name><tp:taxon-name-part taxon-name-part-type="genus" reg="Penstemon">P.</tp:taxon-name-part> <tp:taxon-name-part taxon-name-part-type="species" reg="caespitosus">caespitosus</tp:taxon-name-part> <tp:taxon-name-part taxon-name-part-type="infraspecific-rank">var.</tp:taxon-name-part> <tp:taxon-name-part taxon-name-part-type="variety" reg="suffruticosus">suffruticosus</tp:taxon-name-part></tp:taxon-name>. Nelson cited a specimen (USA. Colorado. Sapinero, 1898, H.N. Wheeler 446 [COLO, COLO00396499 [JSTOR image], NY, NY00130556 [NY website image], RM, RM0004372 [JSTOR image]) that he believed was referable to A. Gray’s concept of <tp:taxon-name><tp:taxon-name-part taxon-name-part-type="genus" reg="Penstemon">P.</tp:taxon-name-part> <tp:taxon-name-part taxon-name-part-type="species" reg="caespitosus">caespitosus</tp:taxon-name-part> <tp:taxon-name-part taxon-name-part-type="infraspecific-rank">var.</tp:taxon-name-part> <tp:taxon-name-part taxon-name-part-type="variety" reg="suffruticosus">suffruticosus</tp:taxon-name-part></tp:taxon-name>. However, it too is referable to <italic><tp:taxon-name><tp:taxon-name-part taxon-name-part-type="genus" reg="Penstemon">P.</tp:taxon-name-part> <tp:taxon-name-part taxon-name-part-type="species" reg="crandallii">crandallii</tp:taxon-name-part></tp:taxon-name></italic>. <xref ref-type="bibr" rid="B2">Holmgren (1979)</xref>, believing that neither Rydberg’s nor Nelson’s name could be applied to Gray’s <tp:taxon-name><tp:taxon-name-part taxon-name-part-type="genus" reg="Penstemon">P.</tp:taxon-name-part> <tp:taxon-name-part taxon-name-part-type="species" reg="caespitosus">caespitosus</tp:taxon-name-part> <tp:taxon-name-part taxon-name-part-type="infraspecific-rank">var.</tp:taxon-name-part> <tp:taxon-name-part taxon-name-part-type="variety" reg="suffruticosus">suffruticosus</tp:taxon-name-part></tp:taxon-name> because of the specimens cited by each author, published <italic><tp:taxon-name><tp:taxon-name-part taxon-name-part-type="genus" reg="Penstemon">P.</tp:taxon-name-part> <tp:taxon-name-part taxon-name-part-type="species" reg="tusharensis">tusharensis</tp:taxon-name-part></tp:taxon-name></italic> as an avowed substitute. In spite of Nelson having cited a specimen that is not referable to <tp:taxon-name><tp:taxon-name-part taxon-name-part-type="genus" reg="Penstemon">P.</tp:taxon-name-part> <tp:taxon-name-part taxon-name-part-type="species" reg="caespitosus">caespitosus</tp:taxon-name-part> <tp:taxon-name-part taxon-name-part-type="infraspecific-rank">var.</tp:taxon-name-part> <tp:taxon-name-part taxon-name-part-type="variety" reg="suffruticosus">suffruticosus</tp:taxon-name-part></tp:taxon-name>, <italic><tp:taxon-name><tp:taxon-name-part taxon-name-part-type="genus" reg="Penstemon">P.</tp:taxon-name-part> <tp:taxon-name-part taxon-name-part-type="species" reg="xylus">xylus</tp:taxon-name-part></tp:taxon-name></italic> must stand as the avowed substitute for <tp:taxon-name><tp:taxon-name-part taxon-name-part-type="genus" reg="Penstemon">P.</tp:taxon-name-part> <tp:taxon-name-part taxon-name-part-type="species" reg="caespitosus">caespitosus</tp:taxon-name-part> <tp:taxon-name-part taxon-name-part-type="infraspecific-rank">var.</tp:taxon-name-part> <tp:taxon-name-part taxon-name-part-type="variety" reg="suffruticosus">suffruticosus</tp:taxon-name-part></tp:taxon-name> at the rank of species, making <italic><tp:taxon-name><tp:taxon-name-part taxon-name-part-type="genus" reg="Penstemon">P.</tp:taxon-name-part> <tp:taxon-name-part taxon-name-part-type="species" reg="tusharensis">tusharensis</tp:taxon-name-part></tp:taxon-name></italic> illegitimate and superfluous.</p><!--PageBreak--></tp:treatment-sec><ref-list><ref id="B7"><mixed-citation xmlns:xlink="http://www.w3.org/1999/xlink" xlink:type="simple">
          <person-group><name name-style="western"><surname>Rydberg</surname><given-names>PA</given-names></name></person-group> (<year>1901</year>) <article-title>Studies on the Rocky Mountain flora.—VI. Bull. Torrey Bot.</article-title> <source>Club</source> <volume>28</volume>: <fpage>499</fpage>–<lpage>513</lpage>. <ext-link xlink:type="simple" ext-link-type="doi" xlink:href="10.2307/2478562">https://doi.org/10.2307/2478562</ext-link></mixed-citation></ref><ref id="B2"><mixed-citation xmlns:xlink="http://www.w3.org/1999/xlink" xlink:type="simple">
          <person-group><name name-style="western"><surname>Holmgren</surname><given-names>NH</given-names></name></person-group> (<year>1979</year>) <article-title>Nomenclatural changes in some Intermountain penstemons.</article-title> <source>Brittonia</source> <volume>31</volume>: <fpage>104</fpage>–<lpage>107</lpage>. <ext-link xlink:type="simple" ext-link-type="doi" xlink:href="10.2307/2806680">https://doi.org/10.2307/2806680</ext-link></mixed-citation></ref><ref id="B5"><mixed-citation xmlns:xlink="http://www.w3.org/1999/xlink" xlink:type="simple">
          <person-group><name name-style="western"><surname>Nelson</surname><given-names>A</given-names></name></person-group> (<year>1902</year>) <source>Contributions from the Rocky Mountain Herbarium</source>. <volume>III</volume>. <publisher-name>Bot.Gaz.</publisher-name> <fpage>21</fpage>–<lpage>35</lpage>. <ext-link xlink:type="simple" ext-link-type="doi" xlink:href="10.1086/328257">https://doi.org/10.1086/328257</ext-link></mixed-citation></ref></ref-list></tp:taxon-treatment>
